# Supplementary material for: DNA/RNA heteroduplex oligonucleotide technology for regulating lymphocytes in vivo
Source: Nat Commun. 2021 Dec 22;12:7344. doi: 10.1038/s41467-021-26902-8 (PMC8695577; doi:10.1038/s41467-021-26902-8)
Supplement: Supplementary file 4 — Source Data [file 41467_2021_26902_MOESM4_ESM.xlsx]

## Sheet: Fig. 2
	Fig.2a		Itga4		Gapdh			Fig.2b		Malat1		Gapdh			Fig.2c		Malat1		Gapdh			Fig.2d		ITGA4 (CD49d)			Fig.2e		Intensity
	Peripheral lymphocytes		Ct	Average	Ct	Average		Peripheral lymphocytes		Ct	Average	Ct	Average		Peripheral T cells		Ct	Average	Ct	Average		Peripheral T cells		MFI	Average				ITGA4	GAPDH	ITGA4/GAPDH
	PBS	1	21.11	21.145	21.62	21.615		PBS	1	21.07	21.095	22.49	22.475		PBS	1	25.98	25.965	27.71	27.62		PBS	1	3233	3327		Gel_1	Toc-HDO	3999.4	11118	0.359725
			21.18		21.61					21.12		22.46					25.95		27.53				2	3385				ASO	4863.46	8733.32	0.556885
		2	21.69	21.675	22.22	22.235			2	22.4	22.405	22.68	22.69			2	28.36	28.43	29.92	29.875			3	3363				PBS	4885.96	7339.18	0.665737
			21.66		22.25					22.41		22.7					28.5		29.83			ASO	1	3683	3633.33			PBS	4496.96	6623.7	0.67892
		3	20.56	20.575	21.3	21.41			3	21.55	21.575	22.29	22.235			3	28.56	28.545	29.24	29.245			2	3592				ASO	4993.61	8957.56	0.557474
			20.59		21.52					21.6		22.18					28.53		29.25				3	3625				Toc-HDO	2853.87	9821.17	0.290584
		4	20.91	20.915	22.14	22.15			4	21.98	21.945	22.39	22.515			4	30.12	30.125	30.52	30.505		Toc-HDO	1	2505	2566			Toc-HDO	914.111	8448.42	0.108199
			20.92		22.16					21.91		22.64					30.13		30.49				2	2592			Gel_2	Toc-HDO	1314.92	15675.1	0.0838854
		5	20.6	20.62	21.47	21.475			5	21.76	21.7	22.98	22.935		Toc-HDO	1	30.19	30.095	30.76	30.7			3	2601				Toc-HDO	1661.74	14352.6	0.115779
			20.64		21.48					21.64		22.89					30		30.64									ASO	1638.43	13156.6	0.124533
		6	21.27	21.23	21.9	21.865			6	22.57	22.57	22.46	22.365			2	26.74	26.805	26.38	26.43		Fig.2d		ITGA4 (CD49d)				ASO	2320.31	14716.2	0.15767
			21.19		21.83					22.57		22.27					26.87		26.48			Peripheral B cells		MFI	Average			PBS	3296.08	15856.8	0.207865
		7	20.36	20.355	21.82	21.805			7	21.33	21.355	22.22	22.22			3	32.31	32.495	31.13	31.18		PBS	1	3235	3293.67			PBS	2598.57	13173	0.197265
			20.35		21.79					21.38		22.22					32.68		31.23				2	3327				ASO	2333.5	14718.5	0.158541
	ASO	1	21.67	21.675	21.99	21.995		ASO	1	23.13	23.095	22.36	22.33			4	30.95	31.005	29.72	29.715			3	3319				ASO	2749.56	16012.2	0.171716
			21.68		22					23.06		22.3					31.06		29.71			ASO	1	2621	2638.67			Toc-HDO	1987.23	15113.1	0.131491
		2	22.82	22.815	22.56	22.56			2	23.35	23.09	22.87	22.81										2	2681				Toc-HDO	1342.1	13231.5	0.101432
			22.81		22.56					22.83		22.75			Fig.2c		Malat1		Gapdh				3	2614
		3	22.62	22.64	22.5	22.5			3	23.71	23.585	23.16	23.275		Peripheral B cells		Ct	Average	Ct	Average		Toc-HDO	1	1457	1480.67
			22.66		22.5					23.46		23.39			PBS	1	26.15	26.1	28.18	28.165			2	1502
		4	21.81	21.795	22.12	22.105			4	22.44	22.67	22.82	22.845				26.05		28.15				3	1483
			21.78		22.09					22.9		22.87				2	29.19	29.065	30.32	30.33
		5	21.64	21.615	21.97	21.795			5	22.16	22.165	21.64	21.62				28.94		30.34
			21.59		21.62					22.17		21.6				3	27.66	27.65	29.09	29.01
		6	23.17	23.035	22.54	22.51			6	21.2	21.22	22.16	21.45				27.64		28.93
			22.9		22.48					21.24		20.74				4	28.31	28.305	29.19	29.185
		7	22.79	22.725	22.25	22.25			7	21.55	21.535	22.31	22.33				28.3		29.18
			22.66		22.25					21.52		22.35			Toc-HDO	1	29.27	29.215	29.1	29.115
		8	21.73	21.72	22.02	21.995			8	20.43	20.43	20.95	20.96				29.16		29.13
			21.71		21.97					20.43		20.97				2	29.24	29.355	29.36	29.3
		9	20.6	20.53	20.85	20.83		Toc-HDO	1	25.63	25.62	23.46	23.62				29.47		29.24
			20.46		20.81					25.61		23.78				3	30.3	30.215	30.08	30.21
		10	20.57	20.56	20.79	20.795			2	22.76	22.955	22.38	22.175				30.13		30.34
			20.55		20.8					23.15		21.97				4	29.73	29.78	30.05	30.02
		11	21.27	21.28	22.12	22.1			3	23.29	23.315	23.5	23.495				29.83		29.99
			21.29		22.08					23.34		23.49
	Toc-HDO	1	24.12	24.12	21.72	21.685			4	23.25	23.255	22.34	22.335		Fig.2c		Malat1		Gapdh
			24.12		21.65					23.26		22.33			Spleen T cells		Ct	Average	Ct	Average
		2	23.62	23.8	21.69	21.71			5	22.68	22.68	21.62	21.65		PBS	1	23.25	23.245	23.98	23.945
			23.98		21.73					22.68		21.68					23.24		23.91
		3	23.07	23.085	21	21			6	23.33	23.335	21.72	21.685			2	22.27	22.27	23.29	23.315
			23.1		21					23.34		21.65					22.27		23.34
		4	19.95	19.91	18.79	18.785			7	24.97	24.99	23.58	23.595			3	26.77	26.76	27.19	27.21
			19.87		18.78					25.01		23.61					26.75		27.23
		5	23.78	23.755	21.62	21.61			8	22.78	22.785	21.71	21.74			4	25.58	25.545	26.33	26.325
			23.73		21.6					22.79		21.77					25.51		26.32
		6	23.27	23.225	21.51	21.52									Toc-HDO	1	25.75	25.7	24.78	24.885
			23.18		21.53			Fig.2b		Malat1		Gapdh					25.65		24.99
		7	22.23	22.195	20.97	21		Splenic lymphocytes		Ct	Average	Ct	Average			2	26.26	26.275	24.59	24.61
			22.16		21.03			PBS	1	19.31	19.335	21.08	21.1				26.29		24.63
		8	20.7	20.715	18.72	18.735				19.36		21.12				3	27.79	27.785	25.87	25.895
			20.73		18.75				2	19.77	19.79	21.35	21.365				27.78		25.92
		9	21.99	22.01	19.66	19.665				19.81		21.38				4	28.54	28.535	27.16	27.155
			22.03		19.67				3	19.23	19.235	21.09	21.085				28.53		27.15
		10	20.83	20.81	19.22	19.2				19.24		21.08
			20.79		19.18				4	18.61	18.615	20.67	20.69		Fig.2c		Malat1		Gapdh
		11	21.41	21.415	19.32	19.305				18.62		20.71			Spleen B cells		Ct	Average	Ct	Average
			21.42		19.29				5	18.9	18.91	20.47	20.485		PBS	1	26.24	26.26	28.24	28.26
										18.92		20.5					26.28		28.28
	Fig.2a		Itga4		Gapdh				6	18.98	18.955	20.81	20.81			2	25.11	25.1	26.47	26.51
	Splenic lymphocytes		Ct	Average	Ct	Average				18.93		20.81					25.09		26.55
	PBS	1	20.81	20.82	19.01	19.025			7	19.01	19	20.71	20.7			3	28.5	28.44	29.8	29.91
			20.83		19.04					18.99		20.69					28.38		30.02
		2	20.74	20.775	18.85	18.86		ASO	1	20.71	20.72	21.47	21.475			4	27.84	27.86	29.21	29.215
			20.81		18.87					20.73		21.48					27.88		29.22
		3	20.8	20.805	18.97	19.005			2	20.68	20.715	21.1	20.965		Toc-HDO	1	23.51	23.44	22.69	22.815
			20.81		19.04					20.75		20.83					23.37		22.94
		4	20.83	20.865	19	19.015			3	19.8	19.8	20.54	20.545			2	25.4	25.4	26.21	26.215
			20.9		19.03					19.8		20.55					25.4		26.22
		5	20.6	20.625	18.87	18.84			4	19.18	19.165	20.86	20.88			3	28.56	28.485	28.71	28.71
			20.65		18.81					19.15		20.9					28.41		28.71
		6	20.99	20.98	18.87	18.91			5	19.15	19.16	20.76	20.755			4	28.68	28.655	28.6	28.645
			20.97		18.95					19.17		20.75					28.63		28.69
		7	21.06	21.05	19.65	19.63			6	19.33	19.335	20.17	20.14
			21.04		19.61					19.34		20.11			Fig.2c		Malat1		Gapdh
		8	22.01	22.025	19.7	19.715			7	19.83	19.81	20.82	20.83		Thymus T cells		Ct	Average	Ct	Average
			22.04		19.73					19.79		20.84			PBS	1	21.51	21.525	22.39	22.385
	ASO	1	20.77	20.78	18.78	18.765			8	19.82	19.795	21.06	21.065				21.54		22.38
			20.79		18.75					19.77		21.07				2	22.16	22.17	23.07	23.13
		2	20.95	20.945	19.05	18.995		Toc-HDO	1	21.69	21.71	20.77	20.745				22.18		23.19
			20.94		18.94					21.73		20.72				3	27.25	27.21	27.52	27.535
		3	21.18	21.195	19.14	19.12			2	20.87	20.87	20.82	20.82				27.17		27.55
			21.21		19.1					20.87		20.82				4	27.26	27.28	27.61	27.585
		4	20.73	20.71	18.79	18.775			3	20.55	20.58	20.57	20.76				27.3		27.56
			20.69		18.76					20.61		20.95			Toc-HDO	1	24.34	24.355	24.86	24.845
		5	20.75	20.78	18.72	18.715			4	20.73	20.735	21.06	21.095				24.37		24.83
			20.81		18.71					20.74		21.13				2	23.6	23.63	23.58	23.625
		6	20.92	20.905	18.91	18.92			5	21.02	21.045	21.09	21.085				23.66		23.67
			20.89		18.93					21.07		21.08				3	28.89	28.86	28.02	28.095
		7	21.06	21.05	19.03	19.065			6	20.81	20.81	21.7	21.7				28.83		28.17
			21.04		19.1					20.81		21.7				4	28.37	28.475	27.67	27.71
		8	20.66	20.665	18.76	18.765			7	20.39	20.405	21.07	21.05				28.58		27.75
			20.67		18.77					20.42		21.03
		9	23.1	23.09	19.48	19.495			8	20.27	20.275	21.04	21.015
			23.08		19.51					20.28		20.99
		10	21.48	21.495	18.84	18.825
			21.51		18.81			Fig.2b		Malat1		Gapdh
		11	21.96	21.975	18.56	18.54		Lymph node lymphocytes		Ct	Average	Ct	Average
			21.99		18.52			PBS	1	16.72	16.725	19.68	19.69
	Toc-HDO	1	21.84	21.825	17.87	17.81				16.73		19.7
			21.81		17.75				2	16.67	16.69	19.59	19.565
		2	21.75	21.75	17.92	17.92				16.71		19.54
			21.75		17.92				3	16.33	16.295	19.58	19.6
		3	21.99	22	17.72	17.72				16.26		19.62
			22.01		17.72				4	16.7	16.73	20.14	20.185
		4	21.27	21.265	17.57	17.565				16.76		20.23
			21.26		17.56			ASO	1	17.89	17.98	20.3	20.325
		5	21.29	21.2	17.8	17.805				18.07		20.35
			21.11		17.81				2	17.91	17.98	20.24	20.23
		6	21.07	21.13	17.89	17.93				18.05		20.22
			21.19		17.97				3	17.85	17.87	19.92	19.95
		7	21.37	21.35	17.75	17.745				17.89		19.98
			21.33		17.74				4	18.14	18.155	19.87	19.88
		8	21.51	21.505	17.63	17.585				18.17		19.89
			21.5		17.54			Toc-HDO	1	18.65	18.65	19.67	19.715
		9	21.43	21.425	16.47	16.49				18.65		19.76
			21.42		16.51				2	18.21	18.26	19.99	20.035
		10	21.68	21.665	16.13	16.11				18.31		20.08
			21.65		16.09				3	18.26	18.28	19.86	19.895
		11	21.4	21.415	16.58	16.59				18.3		19.93
			21.43		16.6				4	18.44	18.415	19.95	20.005
										18.39		20.06
	Fig.2a		Itga4		Gapdh
	Lymph node lymphocytes		Ct	Average	Ct	Average		Fib.2b		Malat1		Gapdh
	PBS	1	21.85	21.845	18.86	18.87		Thymic lymphocytes		Ct	Average	Ct	Average
			21.84		18.88			PBS	1	20.53	20.535	20.73	20.66
		2	21.83	21.835	18.82	18.835				20.54		20.59
			21.84		18.85				2	20.29	20.29	20.86	20.865
		3	22.45	22.415	19.25	19.23				20.29		20.87
			22.38		19.21				3	18.17	18.175	19.81	19.905
		4	21.76	21.715	18.84	18.835				18.18		20
			21.67		18.83				4	20.02	20.035	20.06	20.02
		5	21.88	21.87	18.82	18.89				20.05		19.98
			21.86		18.96				5	18.33	18.33	19.5	19.495
		6	22.48	22.485	19.19	19.195				18.33		19.49
			22.49		19.2				6	18.67	18.7	19.57	19.585
	ASO	1	22.16	22.145	19.38	19.31				18.73		19.6
			22.13		19.24			ASO	1	19.2	19.185	19.64	19.64
		2	22.84	22.8	19.22	19.33				19.17		19.64
			22.76		19.44				2	19.16	19.16	19.83	19.85
		3	22.38	22.36	18.97	18.965				19.16		19.87
			22.34		18.96				3	19	18.955	19.54	19.505
		4	22.31	22.295	19.23	19.235				18.91		19.47
			22.28		19.24				4	19.14	19.035	19.13	19.055
		5	22.11	22.07	19.37	19.35				18.93		18.98
			22.03		19.33				5	19.04	19.055	19.49	19.505
		6	22.65	22.68	19.39	19.465				19.07		19.52
			22.71		19.54				6	19.22	19.22	19.3	19.3
		7	22.22	22.2	19.08	19.11				19.22		19.3
			22.18		19.14				7	18.24	18.245	19.35	19.35
		8	22.5	22.5	19.35	19.335				18.25		19.35
			22.5		19.32			Toc-HDO	1	20.42	20.45	20.12	20.17
	Toc-HDO	1	23	22.99	18.7	18.675				20.48		20.22
			22.98		18.65				2	19.93	19.93	20.63	20.645
		2	23.23	23.22	19.12	19.12				19.93		20.66
			23.21		19.12				3	20.87	20.895	20.31	20.32
		3	22.65	22.64	18.61	18.63				20.92		20.33
			22.63		18.65				4	20.64	20.66	20.81	20.825
		4	23.36	23.345	18.86	18.83				20.68		20.84
			23.33		18.8				5	19.99	19.98	19.68	19.685
		5	22.61	22.62	18.7	18.71				19.97		19.69
			22.63		18.72				6	19.34	19.345	19.47	19.435
		6	22.75	22.77	19.22	19.235				19.35		19.4
			22.79		19.25				7	19.87	19.845	19.67	19.655
		7	22.21	22.2	18.69	18.685				19.82		19.64
			22.19		18.68
		8	23.21	23.18	18.85	18.84		Fig.2b		Malat1		Gapdh
			23.15		18.83			Bone marrow		Ct	Average	Ct	Average
								PBS	1	19.53	19.525	20.73	20.75
	Fig.2a		Itga4		Gapdh					19.52		20.77
	Thymic lymphocytes		Ct	Average	Ct	Average			2	19.02	19.06	20.35	20.34
	PBS	1	22.14	22.145	18.34	18.385				19.1		20.33
			22.15		18.43				3	18.81	18.82	20.76	20.755
		2	21.97	21.96	18.13	18.155				18.83		20.75
			21.95		18.18				4	19.6	19.61	21.38	21.375
		3	22.83	22.81	18.94	18.96				19.62		21.37
			22.79		18.98				5	18.69	18.705	20.52	20.515
		4	21.9894	21.9999	18.1511	18.1584				18.72		20.51
			22.0104		18.1658				6	18.95	18.955	20.54	20.53
	ASO	1	22.16	22.15	18.48	18.46				18.96		20.52
			22.14		18.44				7	19.01	19.025	20.61	20.61
		2	21.66	21.795	18.07	18.065				19.04		20.61
			21.93		18.06			ASO	1	18.71	18.76	19.99	20.005
		3	21.97	21.985	18.08	18.09				18.81		20.02
			22		18.1				2	18.78	19.095	20.16	20.43
		4	22	22.015	18.19	18.145				19.41		20.7
			22.03		18.1				3	19.59	19.2	20.66	20.67
	Toc-HDO	1	22.53	22.525	18.34	18.405				18.81		20.68
			22.52		18.47				4	17.85	17.795	19.69	19.595
		2	22.04	22.045	18.07	18.065				17.74		19.5
			22.05		18.06				5	20.14	20.15	21.52	21.525
		3	22.21	22.225	18.24	18.185				20.16		21.53
			22.24		18.13				6	19.76	19.775	21.24	21.23
		4	22.22	22.235	18.12	18.13				19.79		21.22
			22.25		18.14				7	20.33	20.365	21.51	21.495
										20.4		21.48
	Fig.2a		Itga4		Gapdh				8	20.58	20.56	21.76	21.76
	Bone marrow		Ct	Average	Ct	Average				20.54		21.76
	PBS	1	21.61	21.625	18.46	18.475		Toc-HDO	1	19.39	19.375	20.03	20.025
			21.64		18.49					19.36		20.02
		2	21.78	21.78	18.55	18.55			2	18.73	18.635	19.57	19.47
			21.78		18.55					18.54		19.37
		3	21.86	21.83	18.57	18.54			3	19.85	20.215	21.03	21.185
			21.8		18.51					20.58		21.34
		4	21.66	21.69	18.23	18.275			4	18.9	18.9	19.97	19.975
			21.72		18.32					18.9		19.98
		5	21.53	21.57	18.5	18.51			5	19.35	19.365	20.5	20.505
			21.61		18.52					19.38		20.51
		6	21.9	21.865	18.54	18.515			6	19.96	19.985	20.64	20.66
			21.83		18.49					20.01		20.68
	ASO	1	21.6	21.585	18.32	18.29			7	19.68	19.675	20.37	20.415
			21.57		18.26					19.67		20.46
		2	21.79	21.805	18.45	18.46			8	20.32	20.33	21.04	21.055
			21.82		18.47					20.34		21.07
		3	21.79	21.8	18.21	18.195
			21.81		18.18
		4	21.67	21.65	18.26	18.305
			21.63		18.35
		5	21.55	21.415	18.2	18.22
			21.28		18.24
		6	21.56	21.535	18.47	18.425
			21.51		18.38
		7	21.49	21.37	18.15	18.255
			21.25		18.36
		8	21.46	21.38	18.21	18.205
			21.3		18.2
	Toc-HDO	1	22.33	22.31	17.05	17.03
			22.29		17.01
		2	22.01	22.03	16.94	16.96
			22.05		16.98
		3	22.15	22.15	16.78	16.755
			22.15		16.73
		4	22.1	22.1	16.77	16.775
			22.1		16.78
		5	21.69	21.665	17.03	16.995
			21.64		16.96
		6	21.4	21.395	16.98	16.99
			21.39		17
		7	21.84	21.86	16.75	16.785
			21.88		16.82
		8	21.72	21.77	16.82	16.81
			21.82		16.8

## Sheet: Fig.3
	Fig.3a		Itga4		Gapdh			Fig.3b		Malat1		Gapdh			Fig.3c		1 h									Fig.3d		AF647		Fig.3e
	Peripheral lymphocytes		Ct	Average	Ct	Average		Peripheral lymphocytes		Ct	Average	Ct	Average		Peripheral lymphocytes		OD	Average	Ave-Blank	ASO (pmol)	Cell count (10^8)	ASO (pmol)/10^8 cell	Average	s.e.m		Peripheral blood T cell		MFI		1 h		Area (Cy5)	%Area (Cy5)	Area (DAPI)	%Area (DAPI)	Ratio (Cy5/DAPI)	Average	s.e.m
	PBS	1	23.62	23.62	20.62	20.63		PBS	1	25.1	25.1	22.95	22.945		ASO	1	10	10	7	0.0448	0.0267	1.6779	2.73306	1.16055		ASO	1	96		ASO	1	3530	0.404	82287	9.413	0.0429194	0.0428669	0.00338657
			23.62		20.64			Day 1		25.1		22.94					10										2	95			2	3534	0.404	83518	9.553	0.0422904
		2	24.32	24.325	22.51	22.49			2	26.77	26.75	24.33	24.33			2	29	29	26	0.1664	0.03	5.54667					3	79			3	4481	0.51284	85036	9.73217	0.0526953
			24.33		22.47					26.73		24.33					29									Toc-HDO	1	444			4	2917	0.333844	86912	9.94687	0.0335627
		3	24.94	24.945	21.9	21.885			3	24.56	24.565	22.9	22.895			3	6	6	3	0.0192	0.0197	0.974619					2	705		Toc-HDO	1	22462	2.567	131244	14.997	0.171168	0.159331	0.0177545
			24.95		21.87					24.57		22.89					6										3	260			2	7432	2.613	67248	16.532	0.158057
		4	25.68	25.67	22.12	22.12			4	24.41	24.395	22.21	22.21		Toc-HDO	1	49	49	46	0.2944	0.0401	7.34165	11.9125	2.34077		Peripheral blood B cell		MFI			3	22838	2.60997	112351	12.8397	0.203274
			25.66		22.12					24.38		22.21					49									ASO	1	163			4	8724	0.996995	83224	9.511	0.104826
	ASO	1	24.06	24.045	20.64	20.675		Toc-HDO	1	24.53	24.545	22.38	22.385			2	76	78.5	75.5	0.4832	0.0281	17.1957					2	198		6 h		Area (Cy5)	%Area (Cy5)	Area (DAPI)	%Area (DAPI)	Ratio (Cy5/DAPI)	Average	s.e.m
	12.5 mg/kg		24.03		20.71			Day 1		24.56		22.39					81										3	265		ASO	1	13975	1.605	78479	9.016	0.178017	0.143852	0.0133591
		2	24.62	24.615	21.05	21.035			2	24.37	24.395	22.11	22.14			3	80	80	77	0.4928	0.044	11.2				Toc-HDO	1	1549			2	14304	0.942	79243	9.103	0.103482
			24.61		21.02					24.42		22.17					80										2	3182			3	10483	1.20395	69247	7.95288	0.151386
		3	24.02	24	20.87	20.855			3	27.94	27.93	24.74	24.74				3 h										3	1259			4	11472	1.31754	80492	9.24434	0.142523
			23.98		20.84					27.92		24.74					OD	Average	Ave-Blank	ASO (pmol)	Cell count (10^8)	ASO (pmol)/10^8 cell	Average	s.e.m						Toc-HDO	1	21647	2.259	46735	4.877	0.463195	0.536112	0.122323
		4	24.08	24.075	20.96	20.955			4	25.25	25.25	22.53	22.535		ASO	1	7	7.5	4.5	0.0333	0.0189	1.7619	1.97985	0.225321							2	13038	3.469	13668	3.637	0.953808
			24.07		20.95					25.25		22.54					8														3	10572	1.10325	29853	3.11535	0.354135
	ASO	1	24.56	24.595	21.67	21.66		PBS	1	21.72	21.755	24.32	24.265			2	9	8.5	5.5	0.0407	0.0161	2.52795									4	11284	1.17756	30227	3.15438	0.373309
	25 mg/kg		24.63		21.65			Day 14		21.79		24.21					8
		2	23.75	23.77	21.58	21.595			2	22.5	22.53	24.98	24.99			3	6	6.5	3.5	0.0259	0.0157	1.64968
			23.79		21.61					22.56		25					7
		3	26.18	26.165	24.34	24.175			3	24.06	24.025	26	26.05		Toc-HDO	1	247	245	242	1.7908	0.036	49.7444	65.9468	9.7963
			26.15		24.01					23.99		26.1					243
		4	24.9	24.915	22.94	22.92			4	22.93	22.955	25.24	25.23			2	279	282	279	2.0646	0.0231	89.3766
			24.93		22.9					22.98		25.22					285
	ASO	1	24.17	24.175	21.99	21.995		ASO	1	23.93	23.835	25.07	25.125			3	307	308.5	305.5	2.2607	0.0158	58.7195
	50 mg/kg		24.18		22			Day 14		23.74		25.18					310
		2	25.32	25.315	22.56	22.56			2	24.51	24.475	26.39	26.425				6 h
			25.31		22.56					24.44		26.46					OD	Average	Ave-Blank	ASO (pmol)	Cell count (10^8)	ASO (pmol)/10^8 cell	Average	s.e.m
		3	25.12	25.14	22.5	22.5			3	24.53	24.315	25.87	25.885		ASO	1	3	3	1	0.0074	0.0279	0.265233	0.534978	0.215257
			25.16		22.5					24.1		25.9					3
		4	24.31	24.295	22.12	22.105			4	24.81	24.76	26.37	26.355			2	4	3.5	1.5	0.0111	0.04	0.2775
			24.28		22.09					24.71		26.34					3
	Toc-HDO	1	23.84	23.855	20.77	20.77		Toc-HDO	1	23.85	23.85	24.71	24.7			3	5	5	3	0.0222	0.0209	1.0622
	12.5 mg/kg		23.87		20.77			Day 14		23.85		24.69					5
		2	22.86	22.87	20.22	20.18			2	24.35	24.355	26	26.015		Toc-HDO	1	97	93.5	91.5	0.6771	0.0296	22.875	28.906	3.72394
			22.88		20.14					24.36		26.03					90
		3	23.22	23.215	20.27	20.255			3	24.06	24.05	25.24	25.245			2	184	180.5	178.5	1.3209	0.0349	37.8481
			23.21		20.24					24.04		25.25					177
		4	23.86	23.885	20.49	20.475			4	23.93	23.92	24.45	24.405			3	70	70.5	68.5	0.5069	0.0195	25.9949
			23.91		20.46					23.91		24.36					71
	Toc-HDO	1	25.27	25.285	20.13	20.09		PBS	1	22.24	22.215	22.5	22.505				12 h
	25 mg/kg		25.3		20.05			Day 28		22.19		22.51					OD	Average	Ave-Blank	ASO (pmol)	Cell count (10^8)	ASO (pmol)/10^8 cell	Average	s.e.m
		2	25.23	25.23	21.56	21.605			2	24.91	24.93	24.92	24.91		ASO	1	10	9.5	5.5	0.0308	0.0193	1.59585	0.956262	0.263069
			25.23		21.65					24.95		24.9					9
		3	25.39	25.385	20.83	20.835			3	23.71	23.715	24.39	24.385			2	6	6	2	0.0112	0.0159	0.704403
			25.38		20.84					23.72		24.38					6
		4	24.8	24.785	20.51	20.49			4	27.6	27.665	27.57	27.615			3	6	6	2	0.0112	0.0197	0.568528
			24.77		20.47					27.73		27.66					6
	Toc-HDO	1	26.62	26.62	21.72	21.685		ASO	1	23.25	23.26	23.64	23.645		Toc-HDO	1	43	42.5	38.5	0.2156	0.0231	9.33333	8.27826	1.94218
	50 mg/kg		26.62		21.65			Day 28		23.27		23.65					42
		2	26.12	26.3	21.69	21.71			2	23.71	23.73	24.05	24.05			2	14	15	11	0.0616	0.0165	3.73333
			26.48		21.73					23.75		24.05					16
		3	25.57	25.585	21	21			3	25.79	25.78	25.47	25.48			3	33	33	29	0.1624	0.0138	11.7681
			25.6		21					25.77		25.49					33
		4	24.45	24.41	20.79	20.785			4	25.35	25.365	25.55	25.54				24 h
			24.37		20.78					25.38		25.53					OD	Average	Ave-Blank	ASO (pmol)	Cell count (10^8)	ASO (pmol)/10^8 cell	Average	s.e.m
								Toc-HDO	1	25.66	25.68	25.01	25.025		ASO	1	22	22.5	18.5	0.1036	0.0872	1.18807	1.18155	0.084091
	Fig.3a		Itga4		Gapdh			Day 28		25.7		25.04					23
	Splenic lymphocytes		Ct	Average	Ct	Average			2	26.69	26.625	26.28	26.29			2	16	15.5	11.5	0.0644	0.0644	1
	PBS	1	21.23	21.215	19.5	19.505				26.56		26.3					15
			21.2		19.51				3	24.65	24.63	24.41	24.4			3	28	29	25	0.14	0.1032	1.35659
		2	20.94	20.935	18.93	18.925				24.61		24.39					30
			20.93		18.92				4	24.92	24.915	24.53	24.515		Toc-HDO	1	38	39	35	0.196	0.046	4.26087	3.06267	0.489465
		3	21.59	21.585	19.77	19.765				24.91		24.5					40
			21.58		19.76											2	33	34	30	0.168	0.0672	2.5
		4	21.57	21.57	19.83	19.85		Fig.3b		Malat1		Gapdh					35
			21.57		19.87			Splenic lymphocytes		Ct	Average	Ct	Average			3	38	38.5	34.5	0.1932	0.0796	2.42714
	ASO	1	21.64	21.635	19.58	19.56		PBS	1	20.24	20.25	19.82	19.83				39
	12.5 mg/kg		21.63		19.54			Day 1		20.26		19.84
		2	21.71	21.715	19.71	19.735			2	21.01	21.035	20.46	20.46		Fig.3c		1 h
			21.72		19.76					21.06		20.46			Plasma		OD	Ave	Ave-Blank	ASO (pmol)	µL	ASO (µM)	Ave	s.e.m
		3	21.79	21.78	19.76	19.76			3	19.9	19.93	19.49	19.495		ASO	1	15380	15092.5	15089.5	316.88	100	3.1688	2.93324	0.100956
			21.77		19.76					19.96		19.5					14805
		4	21.33	21.33	19.43	19.43			4	21.42	21.45	20.38	20.425			2	14051	13720.5	13717.5	288.067	100	2.88068
			21.33		19.43					21.48		20.47					13390
	ASO	1	21.82	21.835	19.89	19.94		Toc-HDO	1	19.65	19.685	19.04	19.045			3	13488	13099.5	13096.5	275.026	100	2.75027
	25 mg/kg		21.85		19.99			Day 1		19.72		19.05					12711
		2	21.45	21.415	19.47	19.46			2	21.5	21.55	20.13	20.15		Toc-HDO	1	39930	40111.5	40108.5	842.279	100	8.42278	8.7814	0.214492
			21.38		19.45					21.6		20.17					40293
		3	21.87	21.86	19.85	19.89			3	21.51	21.625	20.58	20.605			2	40558	41089.5	41086.5	862.817	100	8.62817
			21.85		19.93					21.74		20.63					41621
		4	21.57	21.575	19.61	19.6			4	21.24	21.24	20.68	20.7			3	43623	44256.5	44253.5	929.324	100	9.29324
			21.58		19.59					21.24		20.72					44890
	ASO	1	20.77	20.78	18.78	18.765		PBS	1	17.04	17.095	21.29	21.285				3 h
	50 mg/kg		20.79		18.75			Day 14		17.15		21.28					OD	Average	Ave-Blank	ASO (pmol)	µL	ASO (µM)	Average	s.e.m
		2	20.95	20.945	19.05	18.995			2	17.06	17.065	21.29	21.285		ASO	1	4838	5079	5076	102.028	100	1.02028	1.02577	0.0927896
			20.94		18.94					17.07		21.28					5320
		3	21.18	21.195	19.14	19.12			3	16.73	16.99	20.8	20.795			2	6302	6099	6096	122.53	100	1.2253
			21.21		19.1					17.25		20.79					5896
		4	20.73	20.71	18.79	18.775			4	17.78	17.765	21.46	21.455			3	4575	4141	4138	83.1738	100	0.831738
			20.69		18.76					17.75		21.45					3707
	Toc-HDO	1	21.45	21.45	19.08	19.095		ASO	1	17.64	17.635	20.58	20.575		Toc-HDO	1	43316	43617	43614	876.641	100	8.76641	8.80444	0.106385
	12.5 mg/kg		21.45		19.11			Day 14		17.63		20.57					43918
		2	21.29	21.305	19.17	19.185			2	17.26	17.245	20.48	20.48			2	41882	42790	42787	860.019	100	8.60019
			21.32		19.2					17.23		20.48					43698
		3	21.32	21.3	19.05	19.035			3	18.39	18.45	21.39	21.385			3	44889	45011.5	45008.5	904.671	100	9.04671
			21.28		19.02					18.51		21.38					45134
		4	21.35	21.355	18.63	18.63			4	18.53	18.535	21.29	21.295				6 h
			21.36		18.63					18.54		21.3					OD	Average	Ave-Blank	ASO (pmol)	µL	ASO (µM)	Average	s.e.m
	Toc-HDO	1	21.77	21.77	18.26	18.36		Toc-HDO	1	18.2	18.2	21.06	21.075		ASO	1	1274	1197	1195	23.0635	100	0.230635	0.27168	0.0208298
	25 mg/kg		21.77		18.46			Day 14		18.2		21.09					1120
		2	21.9	21.885	18.58	18.61			2	18.71	18.725	21.35	21.345			2	1411	1380	1378	26.5954	100	0.265954
			21.87		18.64					18.74		21.34					1349
		3	22.29	22.29	18.84	18.84			3	17.99	17.99	20.79	20.78			3	1799	1652	1650	31.845	100	0.31845
			22.29		18.84					17.99		20.77					1505
		4	22.04	22.035	18.9	18.91			4	18.3	18.325	21.24	21.245		Toc-HDO	1	40340	40903.5	40901.5	789.399	100	7.89399	8.08783	0.12034
			22.03		18.92					18.35		21.25					41467
	Toc-HDO	1	21.84	21.825	17.87	17.81		PBS	1	17.11	17.08	19.7	19.73			2	42983	43406.5	43404.5	837.707	100	8.37707
	50 mg/kg		21.81		17.75			Day 28		17.05		19.76					43830
		2	21.75	21.75	17.92	17.92			2	17.63	17.66	19.96	19.98			3	40813	41413.5	41411.5	799.242	100	7.99242
			21.75		17.92					17.69		20					42014
		3	21.99	22	17.72	17.72			3	18.56	18.56	20.89	20.895				12 h
			22.01		17.72					18.56		20.9					OD	Average	Ave-Blank	ASO (pmol)	µL	ASO (µM)	Average	s.e.m
		4	21.27	21.265	17.57	17.565			4	18.23	18.25	20.34	20.36		ASO	1	744	735	731	4.0936	100	0.040936	0.0391907	0.00100318
			21.26		17.56					18.27		20.38					726
								ASO	1	17.29	17.29	20.08	20.08			2	741	715	711	3.9816	100	0.039816
	Fig.3a		Itga4		Gapdh			Day 28		17.29		20.08					689
	Lymph node lymphocytes		Ct	Average	Ct	Average			2	17.97	17.99	20.16	20.17			3	606	661.5	657.5	3.682	100	0.03682
	PBS	1	22.63	22.645	19.54	19.555				18.01		20.18					717
			22.66		19.57				3	18.21	18.21	20.33	20.32		Toc-HDO	1	2507	2349	2345	13.132	100	0.13132	0.228881	0.0399251
		2	23.17	23.15	20.46	20.45				18.21		20.31					2191
			23.13		20.44				4	18.01	18.025	19.93	19.895			2	5182	5067	5063	28.3528	100	0.283528
		3	22.05	22.055	19.73	19.75				18.04		19.86					4952
			22.06		19.77			Toc-HDO	1	19.29	19.3	20.92	20.93			3	5249	4857.5	4853.5	27.1796	100	0.271796
		4	22.54	22.515	19.5	19.52		Day 28		19.31		20.94					4466
			22.49		19.54				2	18.75	18.745	20.73	20.755
	ASO	1	23.85	23.85	20.8	20.815				18.74		20.78
	12.5 mg/kg		23.85		20.83				3	17.72	17.71	19.92	19.95
		2	22.82	22.82	19.97	19.98				17.7		19.98
			22.82		19.99				4	18.33	18.405	20.63	20.635
		3	23.37	23.35	20.44	20.4				18.48		20.64
			23.33		20.36
		4	23.53	23.515	20.84	20.825		Fig.3b		Malat1		Gapdh
			23.5		20.81			Thymic lymphocytes		Ct	Average	Ct	Average
	ASO	1	22.82	22.82	19.64	19.695		PBS	1	21.53	21.515	19.16	19.185
	25 mg/kg		22.82		19.75			Day 1		21.5		19.21
		2	23.67	23.675	20.3	20.3			2	21.8	21.805	19.22	19.245
			23.68		20.3					21.81		19.27
		3	24.35	24.34	21	20.995			3	21.68	21.69	19.22	19.235
			24.33		20.99					21.7		19.25
		4	23.93	23.935	20.25	20.27			4	20.78	20.805	18.3	18.395
			23.94		20.29					20.83		18.49
	ASO	1	22.16	22.145	19.38	19.31		Toc-HDO	1	20.67	20.68	18.5	18.5
	50 mg/kg		22.13		19.24			Day 1		20.69		18.5
		2	22.84	22.8	19.22	19.33			2	22.5	22.49	19.35	19.345
			22.76		19.44					22.48		19.34
		3	22.38	22.36	18.97	18.965			3	21.82	21.81	19.37	19.365
			22.34		18.96					21.8		19.36
		4	22.31	22.295	19.23	19.235			4	21.29	21.31	18.8	18.785
			22.28		19.24					21.33		18.77
	Toc-HDO	1	22.93	22.95	19.15	19.18		PBS	1	20.57	20.545	20.76	20.755
	12.5 mg/kg		22.97		19.21			Day 14		20.52		20.75
		2	22.62	22.62	19.55	19.535			2	20.71	20.72	20.37	20.42
			22.62		19.52					20.73		20.47
		3	22.08	22.07	18.66	18.69			3	20.41	20.455	20.57	20.565
			22.06		18.72					20.5		20.56
		4	23.13	23.105	20.28	20.275			4	20.41	20.41	20.77	20.775
			23.08		20.27					20.41		20.78
	Toc-HDO	1	24.06	24.055	19.33	19.42		ASO	1	21.07	21.08	21.07	21.065
	25 mg/kg		24.05		19.51			Day 14		21.09		21.06
		2	23.56	23.55	19.57	19.585			2	20.98	20.995	20.72	20.72
			23.54		19.6					21.01		20.72
		3	23.19	23.18	19.92	19.94			3	20.84	20.85	20.3	20.31
			23.17		19.96					20.86		20.32
		4	22.8	22.805	18.92	18.93			4	20.27	20.265	19.88	19.885
			22.81		18.94					20.26		19.89
	Toc-HDO	1	23	22.99	18.7	18.675		Toc-HDO	1	21.2	21.2	21.08	21.075
	50 mg/kg		22.98		18.65			Day 14		21.2		21.07
		2	23.23	23.22	19.12	19.12			2	21.32	21.33	20.6	20.5
			23.21		19.12					21.34		20.4
		3	22.65	22.64	18.61	18.63			3	21.52	21.525	21.03	21.03
			22.63		18.65					21.53		21.03
		4	23.36	23.345	18.86	18.83			4	22	22.005	22.17	22.045
			23.33		18.8					22.01		21.92
								PBS	1	22.22	22.225	21.59	21.615
								Day 28		22.23		21.64
									2	20.42	20.455	19.7	19.745
										20.49		19.79
									3	21.59	21.58	21.24	21.22
										21.57		21.2
									4	20.64	20.645	19.76	19.795
										20.65		19.83
								ASO	1	21.14	21.195	20.17	20.215
								Day 28		21.25		20.26
									2	20.56	20.595	19.75	19.765
										20.63		19.78
									3	20.96	20.985	19.94	19.92
										21.01		19.9
									4	20.91	20.905	20.23	20.225
										20.9		20.22
								Toc-HDO	1	21.68	21.675	21.08	21.065
								Day 28		21.67		21.05
									2	22.34	22.33	21.2	21.215
										22.32		21.23
									3	20.59	20.565	19.81	19.83
										20.54		19.85
									4	21.89	21.9	21.1	21.095
										21.91		21.09

## Sheet: Fig. 4
	Fig.4a		Malat1		Gapdh			Fig.4b		Malat1		Gapdh			Fig.4c		Malat1		Gapdh			Fig.4d		Malat1		Gapdh			Fig.4d		Malat1		Gapdh			Fig.4d		Malat1		Gapdh
	Toc-HDO		Ct	average	Ct	average				Ct	average	Ct	average		Amiloride		Ct	average	Ct	average		Dynasore		Ct	average	Ct	average		Chlorpromazine		Ct	average	Ct	average		Filipin		Ct	average	Ct	average
	0 µM	1	23.11	23.115	21.44	21.45		PBS	1	18.14	18.17	16.09	16.125		Vehicle	1	19.08	19.09	16.65	16.665		Vehicle	1	18.55	18.59	16.31	16.32		Vehicle	1	18.88	18.905	17.47	17.49		Vehicle	1	18.2	18.225	17.21	17.29
			23.12		21.46					18.2		16.16					19.1		16.68					18.63		16.33					18.93		17.51					18.25		17.37
		2	22.28	22.285	20.58	20.605			2	18.06	18.07	15.98	15.995			2	18.92	18.925	16.58	16.6			2	18.3	18.345	16.15	16.145			2	19	19.015	16.63	16.635			2	17.4	17.44	17.03	17.045
			22.29		20.63					18.08		16.01					18.93		16.62					18.39		16.14					19.03		16.64					17.48		17.06
		3	22.47	22.49	20.65	20.62			3	18.12	18.11	16.44	16.465			3	18.96	18.975	16.5	16.51			3	18.33	18.345	16.04	16.04			3	18.89	18.91	16.76	16.765			3	17.66	17.685	17.21	17.235
			22.51		20.59					18.1		16.49					18.99		16.52					18.36		16.04					18.93		16.77					17.71		17.26
	25 µM	1	21.99	22.01	20.44	20.385		4 h	1	19.71	19.705	16.74	16.775		ASO	1	20.09	20.085	16.35	16.345		ASO	1	19.63	19.645	16.3	16.31		ASO	1	19.53	19.53	16.06	16.065		ASO	1	18.31	18.315	16.67	16.67
			22.03		20.33					19.7		16.81					20.08		16.34					19.66		16.32					19.53		16.07					18.32		16.67
		2	22.01	22.005	20.12	20.135			2	19.06	19.035	16.2	16.21			2	20.65	20.665	17.15	17.165			2	19.54	19.545	16.29	16.27			2	20.06	20.055	16.5	16.485			2	18.25	18.255	16.43	16.46
			22		20.15					19.01		16.22					20.68		17.18					19.55		16.25					20.05		16.47					18.26		16.49
		3	22.67	22.67	20.57	20.585			3	20.22	20.215	17.46	17.47			3	19.74	19.77	16.2	16.22			3	19.82	19.825	16.58	16.575			3	20.12	20.135	16.42	16.47			3	17.42	17.48	15.74	15.76
			22.67		20.6					20.21		17.48					19.8		16.24					19.83		16.57					20.15		16.52					17.54		15.78
	50 µM	1	22.33	22.3	20.08	20.085		24 h	1	21.02	21.005	17.32	17.31		1 mM	1	29.31	29.08	26.55	26.58		10 µM	1	19.68	19.705	16.89	16.855		5 µM	1	20.13	20.125	16.8	16.8		1 µM	1	18.24	18.26	16.79	16.795
			22.27		20.09					20.99		17.3					28.85		26.61					19.73		16.82					20.12		16.8					18.28		16.8
		2	22.53	22.54	20.25	20.265			2	21.28	21.3	17.84	17.855			2	30.33	30.2	27.95	27.975			2	19.97	20.025	16.93	16.9			2	19.91	19.895	16.65	16.66			2	17.83	17.825	16.48	16.44
			22.55		20.28					21.32		17.87					30.07		28					20.08		16.87					19.88		16.67					17.82		16.4
		3	22.46	22.46	20.29	20.29			3	20.52	20.515	17.43	17.39			3	30.37	29.905	27.51	27.535			3	19.17	19.21	16.61	16.59			3	20.11	20.115	16.62	16.62			3	18.25	18.24	16.78	16.78
			22.46		20.29					20.51		17.35					29.44		27.56					19.25		16.57					20.12		16.62					18.23		16.78
	100 µM	1	22.9	22.895	20.62	20.61									3 mM	1	29.97	29.925	27.11	27.13		50 µM	1	19.41	19.405	16.77	16.745		10 µM	1	20.51	20.5	16.72	16.715		2 µM	1	18.32	18.365	16.81	16.82
			22.89		20.6												29.88		27.15					19.4		16.72					20.49		16.71					18.41		16.83
		2	22.75	22.685	20.34	20.31										2	28.78	28.815	26.36	26.375			2	19.8	19.79	17.26	17.25			2	20.15	20.165	16.52	16.53			2	18.34	18.36	16.91	16.94
			22.62		20.28												28.85		26.39					19.78		17.24					20.18		16.54					18.38		16.97
		3	22.57	22.585	20.23	20.2										3	27.76	27.685	25.67	25.68			3	19.59	19.62	17.04	17.025			3	20.29	20.295	16.65	16.65			3	18.66	18.665	16.86	16.875
			22.6		20.17												27.61		25.69					19.65		17.01					20.3		16.65					18.67		16.89
	500 µM	1	23.54	23.545	20.34	20.39									Toc-HDO	1	20.73	20.71	17.09	17.08		100 µM	1	19.59	19.565	17.15	17.115		30 µM	1	20.47	20.53	16.82	16.815		3 µM	1	18.27	18.275	16.52	16.545
			23.55		20.44												20.69		17.07					19.54		17.08					20.59		16.81					18.28		16.57
		2	23.58	23.625	20.27	20.275										2	20.2	20.205	17.1	17.16			2	19.01	19.075	16.85	16.9			2	19.74	19.785	16.47	16.42			2	18.67	18.68	16.33	16.445
			23.67		20.28												20.21		17.22					19.14		16.95					19.83		16.37					18.69		16.56
		3	23.54	23.545	20.24	20.26										3	25.34	25.365	21.62	21.67			3	19.53	19.475	16.97	17.05			3	19.62	19.65	16.5	16.445			3	18.49	18.52	16.82	16.835
			23.55		20.28												25.39		21.72					19.42		17.13					19.68		16.39					18.55		16.85
	1000 µM	1	23.73	23.735	20.14	20.145									1 mM	1	30.63	30.635	27.59	27.56		Toc-HDO	1	19.71	19.805	16.61	16.66		Toc-HDO	1	20.08	20.07	16.84	16.835		Toc-HDO	1	18.55	18.56	16.68	16.71
			23.74		20.15												30.64		27.53					19.9		16.71					20.06		16.83					18.57		16.74
		2	24.16	24.2	20.84	20.85										2	28.97	29.26	26.27	26.3			2	19.54	19.55	16.54	16.55			2	19.59	19.74	16.42	16.545			2	18.71	18.72	16.85	16.85
			24.24		20.86												29.55		26.33					19.56		16.56					19.89		16.67					18.73		16.85
		3	23.95	23.99	20.36	20.365										3	29.17	29.17	26.01	26.015			3	19.16	19.165	16.1	16.12			3	19.93	19.935	16.79	16.805			3	18.91	18.905	16.71	16.74
			24.03		20.37												29.17		26.02					19.17		16.14					19.94		16.82					18.9		16.77
															3 mM	1	28.67	28.665	26.01	26.055		10 µM	1	19.01	19.02	16.4	16.39		5 µM	1	20.34	20.35	17	16.995		1 µM	1	19.35	18.86	16.63	16.65
																	28.66		26.1					19.03		16.38					20.36		16.99					18.37		16.67
																2	29.04	29.25	26.18	26.195			2	19.38	19.4	16.59	16.63			2	20.17	20.16	16.62	16.635			2	18.55	18.585	16.73	16.725
																	29.46		26.21					19.42		16.67					20.15		16.65					18.62		16.72
																3	29.21	29.215	26.45	26.495			3	19.49	19.5	16.54	16.595			3	20.36	20.345	16.72	16.76			3	18.7	18.705	16.89	16.87
																	29.22		26.54					19.51		16.65					20.33		16.8					18.71		16.85
																						50 µM	1	19.6	19.66	16.75	16.79		10 µM	1	20.53	20.595	16.37	16.46		2 µM	1	18.61	18.675	16.65	16.76
																								19.72		16.83					20.66		16.55					18.74		16.87
																							2	19.63	19.645	16.91	16.91			2	21.03	21.04	16.99	16.99			2	18.98	18.97	16.99	17.015
																								19.66		16.91					21.05		16.99					18.96		17.04
																							3	19.69	19.75	17.06	17.03			3	20.79	20.79	16.88	16.875			3	19.92	19.465	16.76	16.77
																								19.81		17					20.79		16.87					19.01		16.78
																						100 µM	1	20.02	20.015	17.38	17.355		30 µM	1	20.83	20.83	16.81	16.81		3 µM	1	19.23	19.24	16.76	16.755
																								20.01		17.33					20.83		16.81					19.25		16.75
																							2	20.49	20.49	17.74	17.72			2	21.11	21.115	17.11	17.115			2	18.25	18.605	16.52	16.55
																								20.49		17.7					21.12		17.12					18.96		16.58
																							3	20.38	20.365	17.47	17.495			3	20.5	20.56	16.85	16.845			3	18.96	18.965	16.55	16.56
																								20.35		17.52					20.62		16.84					18.97		16.57

## Sheet: Fig. 5
	Fig.5a	PBS					ASO				HDO					Fig.5d					Fig.5e		Gfap		Aif1 (Iba1)		Il1b		Gapdh			Fig.5e, f	PBS									ASO
	EAE score	1	2	3	4	5	1	2	3	4	1	2	3	4			MBP (%area)	average	sem				Ct	average	Ct	average	Ct	average	Ct	average		EAE score	1	2	3	4	5	6	7	8	9	1	2	3	4	5	6	7	8
	Day 0	0	0	0	0	0	0	0	0	0	0	0	0	0		WT	92.501	95.957	1.4134		WT	1	21.73	21.755	27.56	27.565	34.29	34.16	18.99	18.985		Day 0	0	0	0	0	0	0	0	0	0	0	0	0	0	0	0	0	0
	Day 1	0	0	0	0	0	0	0	0	0	0	0	0	0			97.863						21.78		27.57		34.03		18.98			Day 1	0	0	0	0	0	0	0	0	0	0	0	0	0	0	0	0	0
	Day 2	0	0	0	0	0	0	0	0	0	0	0	0	0			97.507					2	21.86	21.91	27.66	27.705	34.29	34.37	19.13	19.125		Day 2	0	0	0	0	0	0	0	0	0	0	0	0	0	0	0	0	0
	Day 3	0	0	0	0	0	0	0	0	0	0	0	0	0		PBS	34.436	42.0293	6.32938				21.96		27.75		34.45		19.12			Day 3	0	0	0	0	0	0	0	0	0	0	0	0	0	0	0	0	0
	Day 4	0	0	0	0	0	0	0	0	0	0	0	0	0			57.532					3	21.84	21.85	27.2	27.195	34.32	34.415	18.69	18.705		Day 4	0	0	0	0	0	0	0	0	0	0	0	0	0	0	0	0	0
	Day 5	0	0	0	0	0	0	0	0	0	0	0	0	0			34.12						21.86		27.19		34.51		18.72			Day 5	0	0	0	0	0	0	0	0	0	0	0	0	0	0	0	0	0
	Day 6	0	0	0	0	0	0	0	0	0	0	0	0	0		ASO	50.269	60.2383	7.99503			4	22.09	22.105	27.44	27.515	34.29	34.085	18.67	18.655		Day 6	0	0	0	0	0	0	0	0	0	0	0	0	0	0	0	0	0
	Day 7	0	0	0	0	0	0	0	0	0	0	0	0	0			50.625						22.12		27.59		33.88		18.64			Day 7	0	0	0	0	0	0	0	0	0	0	0	0	0	0	0	0	0
	Day 8	0	0	0	0	0	0	0	0	0	0	0	0	0			79.821				PBS	1	19.68	19.665	23.33	23.405	27.37	27.47	18.62	18.62		Day 8	0	0	0	0	0	0	0	0	0	0	0	0	0	0	0	0	0
	Day 9	0	0	0	0	0	0	0	0	0	0	0	0	0		Toc-HDO	89.675	90.5777	1.40813				19.65		23.48		27.57		18.62			Day 9	0	0	0	0	0	0	0	0	0	0	0	0	0	0	0	0	0
	Day 10	0	0	0	0	0	0	0	0	0	0	0	0	0			93.912					2	20.36	20.41	22.9	22.935	28.23	28.2	18.86	18.87		Day 10	0	0	0	0	0	0	0	0	0	0	0	0	0	0	0	0	0
	Day 11	0	0	0	0.5	0	0	0	0	0	0	0	0	0			88.146						20.46		22.97		28.17		18.88			Day 11	0.5	0	0	0	0	0	0	0	0	0	0	0	0.5	0	0	0	0
	Day 12	0	0	0	2.5	0.5	0	0	0	0	0	0	0	0								3	22.03	22.015	23.69	23.675	29.6	29.555	19.3	19.31		Day 12	0.5	0	0	0	0	0.5	0.5	0	2.5	2	0.5	0	2	0	0	0	0
	Day 13	0	0	1	3.5	1.5	0.5	0	0	1	0	0	0	0		Fig.5d							22		23.66		29.51		19.32			Day 13	0.5	1.5	0	1	0	1	2	0	3	2.5	2	2	3	0	0	0	0
	Day 14	1.5	0	3	4	2	3	0	0	3	0	0	0	0			Iba1 (%Area)	average	sem			4	21.86	21.875	23.96	23.945	28.29	28.305	19.72	19.725		Day 14	1.5	2.5	1.5	2	3	1	3	1	4	4	3	2	4	0	2	2	2
	Day 15	2.5	0	4	4	2.5	3	0	0	4	0	0	0	0		WT	4.176	3.26167	0.733119				21.89		23.93		28.32		19.73			Day 15	2	4	2	2	4	0.5	4	2.5	4	4	4	2	3.5	0	3.5	2.5	2
	Day 16	3	1	4	4	2.5	3	0	2	4	0	0	0.5	0			1.466				ASO	1	21.68	21.735	23.4	23.35	28.53	28.575	19.62	19.66		Day 16	2	4	2	3	4	1	4	3	4	4	4.5	4	3.5	0	4	2.5	2.5
	Day 17	3	1.5	4	4.5	3	3	0	2.5	4.5	0	0	1.5	0.5			4.143						21.79		23.3		28.62		19.7			Day 17	2	4	3.5	4	4.5	1	4	3	4	4	4.5	4	4	0	4	2	2
	Day 18	3	2	4	4.5	3	3	0	3	4.5	0	1	2	0.5		PBS	38.29	39.211	1.81584			2	21.65	21.665	23.11	23.205	28.19	28.18	19.16	19.18		Day 18	2	4	3.5	4	4.5	1	4	3.5	4	4	4.5	4	4	0	3.5	2	2
	Day 19	2.5	2	4	4.5	3	4	0	3	4.5	0	2.5	2	1.5			43.44						21.68		23.3		28.17		19.2			Day 19	2.5	4	4	4.5	4	1	3.5	3	4.5	4	4.5	3.5	4	0	3	2	3
	Day 20	2.5	2.5	4	4	3	4.5	0.5	4	4.5	0	3	2	2			35.903					3	21.17	21.165	23.54	23.525	29.71	29.715	19.1	19.11		Day 20	2.5	4	4	4	4	1.5	3.5	2.5	4	4	4	2.5	4	0.5	2	1	3
	Day 21	1	4	4	4	2.5	4	0.5	4	4.5	0	3	2.5	2.5		ASO	31.418	29.277	4.80529				21.16		23.51		29.72		19.12			Day 21	2.5	4	4	4	4	2	3.5	2.5	4	3.5	4	2.5	4	0.5	2	2	3
	Day 22	1	3.5	4	3.5	3	4	0.5	3.5	4	0	4	2.5	3			18.183					4	21.57	21.585	23.75	23.775	29.79	29.775	19.72	19.73		Day 22	2.5	4	3	4	3.5	1	3	2.5	4	4	3.5	2.5	3.5	0.5	2	1	3
	Day 23	2.5	3.5	4	3.5	3	4	1	4	4	0	4	2.5	3			38.23						21.6		23.8		29.76		19.74			Day 23	2	4	3	3	3.5	1	3	2.5	4	4	3.5	2	3.5	0.5	2	1.5	2
	Day 24	1.5	4	4	4	3	3.5	1	3	4	0	3.5	2.5	3		Toc-HDO	8.099	8.68167	1.27352		Toc-HDO	1	22.16	22.18	26.66	26.665	32.77	32.785	18.93	18.94		Day 24	2	4	3	4	3.5	1.5	3	2.5	4	4	4	2	3	0.5	2	1.5	2
	Day 25	1	4	3.5	4	2.5	3.5	1	3	4	0	4	2	2.5			11.627						22.2		26.67		32.8		18.95			Day 25	2	4	2.5	4	3.5	1	3	2.5	4	3.5	4	2	3	0.5	2	1	2
	Day 26	1	3.5	3.5	4	2.5	3.5	1	3	4	0	4	2	2			6.319					2	22.18	22.2	27.03	26.97	33.12	33.355	19.22	19.225		Day 26	1.5	4	3	3	3.5	1	3	3	4	3.5	4	2	3	0.5	2	1	2
	Day 27	1	3	3.5	4	2	3.5	0.5	3	4	0	4	2	2									22.22		26.91		33.59		19.23			Day 27	1.5	4	2.5	3	3.5	1	3	3	4	4	3.5	2	3.5	0.5	2.5	1	2.5
	Day 28	1	3	4	4	2	3.5	0	2.5	4	0	4	2	2								3	23.26	23.26	27.73	27.715	34.03	33.89	19.95	19.97		Day 28	2	4	2	3	3.5	1	3	3	4	4	3.5	2.5	4	0.5	3	1	2.5
																							23.26		27.7		33.75		19.99			Day 29	2	4	2.5	3	3.5	1	3	3	4	4	3.5	3	4	0.5	3.5	1.5	3
																						4	23.66	23.68	28.28	28.31	34.61	34.415	20.78	20.8		Day 30	2	4	3	4	3	1	2.5	3	4	4	4	3	4	0.5	4	1.5	3.5
																							23.7		28.34		34.22		20.82
[truncated: 6 more columns]

## Sheet: Fig. 6
	Fig.6a		Itga4		Gapdh			Fig.6b	PBS				ASO			Toc-HDO				Fig.6d					Fig.6e		Gfap		Aif1 (Iba1)		Il1b		Gapdh
			Ct	average	Ct	average		EAE score	1	2	3	4	1	2	3	1	2	3			MBP (%Area)	average	sem				Ct	average	Ct	average	Ct	average	Ct	average
	PBS	1	30.15	30.23	22.74	22.755		day 0	0	0	0	0	0	0	0	0	0	0		WT	92.501	95.957	1.4134		PBS	1	18.46	18.455	22.56	22.57	27.09	27.17	17.15	17.165
			30.31		22.77			day 1	0	0	0	0	0	0	0	0	0	0			97.863						18.45		22.58		27.25		17.18
		2	30.93	30.935	22.89	22.85		day 2	0	0	0	0	0	0	0	0	0	0			97.507					2	18.17	18.185	22.6	22.555	27.75	27.86	17.55	17.575
			30.94		22.81			day 3	0	0	0	0	0	0	0	0	0	0		PBS	87.894	64.7374	5.58464				18.2		22.51		27.97		17.6
		3	31.13	31.2	22.78	22.79		day 4	0	0	0	0	0	0	0	0	0	0			56.818					3	19.91	19.94	24.06	24.06	29.51	29.49	18.09	18.105
			31.27		22.8			day 5	0	0	0	0	0	0	0	0	0	0			78.856						19.97		24.06		29.47		18.12
	ASO	1	31.28	31.22	23.72	23.735		day 6	0	0	0	0	0	0	0	0	0	0			66.545					4	20.3	20.33	24.39	24.37	29.88	29.845	17.94	17.96
			31.16		23.75			day 7	0	0	0	0	0	0	0	0	0	0			61.841						20.36		24.35		29.81		17.98
		2	32.8	32.765	23.91	23.845		day 8	0	0	0	0	0	0	0	0	0	0			37.979				ASO	1	18.32	18.33	22.79	22.785	27.85	27.86	17.03	17.05
			32.73		23.78			day 9	0	0	0	0	0	0	0.5	0	0	0			63.229						18.34		22.78		27.87		17.07
		3	32.06	32.03	23.86	23.87		day 10	0	0	0	0	0	0	1	0	0	0		ASO	82.921	67.499	8.05321			2	18.7	18.725	23.29	23.235	28.68	28.705	16.99	17.015
			32		23.88			day 11	0	0	0	0	0	0	2	0	0	0			49.136						18.75		23.18		28.73		17.04
	Toc-HDO	1	33.48	33.7	23.2	23.195		day 12	0	0.5	0	0	0.5	0	3	0	0	0			70.44					3	18.29	18.28	22.55	22.53	27.81	27.88	16.93	16.99
			33.92		23.19			day 13	2.5	2	0	1.5	2.5	1.5	2	0	0	0			68.645						18.27		22.51		27.95		17.05
		2	33.51	33.435	23.48	23.41		day 14	2.5	2.5	0	2.5	3	2	1.5	0	0	0.5		Toc-HDO	97.965	85.6633	5.03542			4	18.09	18.095	22.82	22.865	28.01	28.035	16.84	16.87
			33.36		23.34			day 15	2.5	2.5	1	3	3	2	1.5	0	0	0.5			78.737						18.1		22.91		28.06		16.9
		3	33.82	33.8	24.36	24.34		day 16	1.5	2	1	3	3	2	1.5	0	0	0.5			80.288				Toc-HDO	1	23.62	23.62	27.43	27.455	34.76	34.88	19.58	19.585
			33.78		24.32			day 17	1.5	1.5	1	3	3	1	1.5	0	0	0.5			84.546						23.62		27.48		35		19.59
								day 18	1	1	1	2.5	2.5	1	1	0	0	0			89.109					2	24.57	24.55	28.62	28.63	34.87	34.68	20.53	20.605
								day 19	1	1	1	2	2	1	1	0	0	0									24.53		28.64		34.49		20.68
								day 20	1	1	1	1.5	1.5	0.5	1	0	0	0		Fig.6d						3	24.47	24.465	28.33	28.27	35.12	35.54	20.56	20.56
								day 21	1	1	0.5	1.5	1.5	0.5	1	0	0	0			Iba1 (%Area)	average	sem				24.46		28.21		35.96		20.56
								day 22	1	1	0.5	1.5	1	0.5	1	0	0	0		WT	0.877	1.41333	0.104639			4	24.92	24.915	28.71	28.675	35.48	35.64	20.55	20.52
								day 23	0.5	0.5	0.5	1	1	0.5	1	0	0	0			1.539						24.91		28.64		35.8		20.49
								day 24	0.5	0.5	0.5	1	1	0.5	1	0	0	0			1.619
								day 25	0.5	0.5	0.5	1	1	0.5	1	0	0	0			1.633
								day 26	0.5	0.5	0.5	1	1	0.5	1	0	0	0			1.412
								day 27	0.5	0.5	0.5	1	1	0.5	1	0	0	0			1.4
								day 28	0.5	0.5	0.5	1	1	0.5	1	0	0	0		PBS	2.395	2.43167	0.276398
								day 29	0.5	0.5	0.5	1	1	0.5	1	0	0	0			1.539
								day 30	0.5	0.5	0.5	1	1	0.5	1	0	0	0			2.122
																					3.94
																					2.257
																					2.337
																				ASO	2.644	2.5235	0.312085
																					1.847
																					3.484
																					2.119
																				HDO	1.258	1.42627	0.0578475
																					1.566
																					1.3891
																					1.492

## Sheet: Fig. S1
	Fig.S1a		Itga4		Gapdh			Fig.S1b		Malat1		Gapdh			Fig.S1c		Malat1		Gapdh			Fig.S1d		Epn2		Gapdh
			Ct	Average	Ct	Average				Ct	Average	Ct	Average				Ct	Average	Ct	Average				Ct	Average	Ct	Average
	PBS	1	24.69	24.7	17.77	17.785		PBS	1	20.25	20.27	19.63	19.625		PBS	1	20.04	20.09	18.79	18.825		PBS	1	30.81	30.985	18.97	19.035
			24.71		17.8					20.29		19.62					20.14		18.86					31.16		19.1
		2	24.83	24.83	17.59	17.625			2	19.84	19.865	19.01	19.005			2	19.86	19.93	18.49	18.53			2	30.89	30.71	19.48	19.545
			24.83		17.66					19.89		19					20		18.57					30.53		19.61
		3	24.58	24.625	17.6	17.61			3	19.89	19.885	18.96	18.955			3	19.67	19.645	18.02	18.085			3	30.83	30.85	18.98	18.975
			24.67		17.62					19.88		18.95					19.62		18.15					30.87		18.97
	ASO 20mer	1	24.65	24.67	17.53	17.525		ASO	1	22.24	22.26	19.25	19.25		ASO	1	22.36	22.445	18.24	18.29		ASO	1	30.63	30.66	19.34	19.42
			24.69		17.52					22.28		19.25			500 nM		22.53		18.34			1 µM		30.69		19.5
		2	24.75	24.785	17.52	17.545			2	22.22	22.23	19.06	19.1			2	22.18	22.255	18.79	18.77			2	31.27	31.225	19.22	19.27
			24.82		17.57					22.24		19.14					22.33		18.75					31.18		19.32
		3	25.13	25.14	18.07	18.085			3	22.51	22.485	19.34	19.405			3	22.07	22.09	18.19	18.245			3	31.4	31.425	19.57	19.61
			25.15		18.1					22.46		19.47					22.11		18.3					31.45		19.65
	ASO_1	1	24.74	24.765	17.75	17.735		ASO_scramble	1	19.58	19.59	18.96	18.95		ASO	1	22.49	22.51	18.74	18.78		Toc-HDO	1	30.29	30.19	19.08	19.065
			24.79		17.72					19.6		18.94			1 µM		22.53		18.82			1 µM		30.09		19.05
		2	24.99	24.995	17.66	17.7			2	19.37	19.345	18.7	18.7			2	23.05	23.07	18.89	18.915			2	30.64	30.505	18.96	18.955
			25		17.74					19.32		18.7					23.09		18.94					30.37		18.95
		3	24.95	24.955	17.71	17.71			3	19.66	19.685	18.75	18.775			3	22.53	22.555	18.68	18.69			3	30.3	30.415	19.01	19.05
			24.96		17.71					19.71		18.8					22.58		18.7					30.53		19.09
	ASO_2	1	25.06	25.065	17.71	17.705		ASO_mismatch	1	19.73	19.77	19.02	19.05		TocHDO	1	22.9	22.93	18.08	18.105
			25.07		17.7					19.81		19.08			500 nM		22.96		18.13
		2	25.32	25.34	17.85	17.85			2	20.08	20.075	19.03	19.055			2	22.18	22.195	17.73	17.9
			25.36		17.85					20.07		19.08					22.21		18.07
		3	24.61	24.635	17.52	17.545			3	19.71	19.75	18.99	19			3	22.64	22.645	17.98	18.005
			24.66		17.57					19.79		19.01					22.65		18.03
	ASO_3	1	24.73	24.74	17.66	17.685		HDO	1	22.99	23.005	18.81	18.795		TocHDO	1	22.97	23.01	18.53	18.525
			24.75		17.71					23.02		18.78			1 µM		23.05		18.52
		2	24.89	24.89	17.74	17.72			2	23.05	23.075	18.78	18.82			2	22.62	22.65	18.18	18.145
			24.89		17.7					23.1		18.86					22.68		18.11
		3	24.89	24.915	17.79	17.795			3	22.87	22.895	18.71	18.715			3	23.07	23.075	18.21	18.25
			24.94		17.8					22.92		18.72					23.08		18.29
	ASO_4	1	25.28	25.305	18.05	18.095		HDO_scramble	1	19.49	19.49	19.34	19.34		TocASO	1	19.78	19.78	18.09	18.125
			25.33		18.14					19.49		19.34			500 nM		19.78		18.16
		2	24.74	24.77	17.69	17.67			2	19.49	19.515	19.2	19.185			2	19.52	19.655	18.14	18.145
			24.8		17.65					19.54		19.17					19.79		18.15
		3	24.85	24.865	17.62	17.63			3	19.7	19.72	19.27	19.3			3	19.41	19.48	17.76	17.795
			24.88		17.64					19.74		19.33					19.55		17.83
	ASO_5	1	24.96	24.975	17.64	17.575		HDO_mismatch	1	20.04	20.035	19.48	19.52		TocASO	1	19.46	19.485	17.59	17.62
			24.99		17.51					20.03		19.56			1 µM		19.51		17.65
		2	25.6	25.605	17.6	17.655			2	19.95	19.995	19.22	19.24			2	19.31	19.335	17.35	17.4
			25.61		17.71					20.04		19.26					19.36		17.45
		3	26.74	26.76	18.47	18.465			3	19.9	19.91	19.36	19.355			3	19.76	19.785	17.51	17.525
			26.78		18.46					19.92		19.35					19.81		17.54
	Fig.S1a		Itga4		Gapdh
			Ct	Average	Ct	Average
	PBS	1	20.26	20.26	18.47	18.46
			20.26		18.45
		2	20.21	20.2	18.5	18.5
			20.19		18.5
		3	20.8	20.775	18.76	18.76
			20.75		18.76
		4	20.93	20.92	18.83	18.87
			20.91		18.91
	ASO_scramble1	1	20.04	20.05	18.2	18.21
			20.06		18.22
		2	19.96	19.96	18.03	18.085
			19.96		18.14
		3	19.86	19.87	18.08	18.09
			19.88		18.1
		4	19.82	19.825	18.1	18.115
			19.83		18.13
	ASO_scramble2	1	22.35	22.33	20.23	20.22
			22.31		20.21
		2	22.54	22.54	20.16	20.165
			22.54		20.17
		3	20.49	20.48	18.76	18.755
			20.47		18.75
		4	20.55	20.525	18.78	18.785
			20.5		18.79

## Sheet: Fig. S2
	Fig.S2a		Dmpk		Gapdh			Fig.S2b		Malat1		Gapdh			Fig.S2c		ITGA4 (CD49d)			Fig.S2d		Tnf		Ifnb		Ifng		Gapdh			Fig.S2e		Tnf		Ifnb		Ifng		Gapdh			Fig.S2f		Dmpk		Gapdh
	Splenic lymphocytes		Ct	Average	Ct	Average		Itga4 lymph node lymphocytes		Ct	Average	Ct	Average		Spleen T cells		MFI	Average		Dmpk		Ct	Average	Ct	Average	Ct	Average	Ct	Average		Itga4		Ct	Average	Ct	Average	Ct	Average	Ct	Average		Splenic lymphocytes		Ct	Average	Ct	Average
	PBS	1	26.89	26.88	20.06	20.105		PBS	1	16.36	16.315	18.84	18.835		PBS	1	1764	3327		PBS	1	28.89	28.925	34.95	34.915	31.55	31.515	21.84	21.905		PBS	1	31.37	28.925	36.24	34.915	30.78	31.515	23.57	21.905		PBS	1	28.54	28.645	19.62	19.66
			26.87		20.15					16.27		18.83				2	1903					28.96		34.88		31.48		21.97					31.47		36.19		30.88		23.59					28.75		19.7
		2	28.87	28.885	21.51	21.525			2	16.48	16.47	18.82	18.89			3	1827				2	29.46	29.38	35.23	35.13	31.55	31.535	22.1	22.085			2	30.1	29.38	35.44	35.13	30.57	31.535	22.86	22.085			2	28.7	28.725	19.37	19.475
			28.9		21.54					16.46		18.96			ASO	1	1467	3633.33				29.3		35.03		31.52		22.07					30.11		35.76		30.59		22.86					28.75		19.58
		3	27.24	27.255	20.02	20.035			3	17.08	17.085	19.19	19.195			2	1621				3	29.04	28.99	35.23	35.345	31.2	31.235	21.87	21.86			3	31.59	28.99	35.09	35.345	31.9	31.235	22.88	21.86			3	28.76	28.78	19.3	19.39
			27.27		20.05					17.09		19.2				3	1509					28.94		35.46		31.27		21.85					31.39		35.27		31.85		22.87					28.8		19.48
		4	28.2	28.24	20.54	20.535			4	16.71	16.67	19.37	19.35		Toc-HDO	1	799	2566			4	28.5	28.49	35.22	35.275	30.02	30.01	21.45	21.42		ASO	1	28.35	28.49	34.25	35.275	28.71	30.01	21.84	21.42			4	28.19	28.24	18.89	18.93
			28.28		20.53					16.63		19.33				2	923					28.48		35.33		30		21.39					28.31		34.53		28.63		21.78					28.29		18.97
	ASO	1	30.39	30.45	20.29	20.3		ASO	1	17.25	17.28	19.39	19.465			3	841			ASO	1	28.2	28.195	34.74	34.835	30.99	30.915	21.73	21.735			2	29.13	28.195	34.62	34.835	30.58	30.915	22.2	21.735		ASO	1	30.03	30.115	19.16	19.16
			30.51		20.31					17.31		19.54										28.19		34.93		30.84		21.74					29.05		34.38		30.77		22.26			12.5 mg/kg		30.2		19.16
		2	30.84	30.815	20.46	20.42			2	16.82	16.8	19.08	19.11		Fig.S2c		ITGA4 (CD49d)				2	28.75	28.755	35.25	35.41	31.32	31.32	22.14	22.145			3	29.86	28.755	34.18	35.41	29.63	31.32	22.02	22.145			2	30.36	30.315	19.3	19.3
			30.79		20.38					16.78		19.14			Spleen B cells		MFI	Average				28.76		35.57		31.32		22.15					29.96		34.32		29.72		21.98					30.27		19.3
		3	30.25	30.255	20.6	20.59			3	17.1	17.1	19.35	19.335		PBS	1	1333	3293.67			3	28.86	28.85	35.5	35.175	31.8	31.765	21.98	22			4	28.17	28.85	34.14	35.175	28.51	31.765	21.93	22			3	30.09	30.06	19.14	19.135
			30.26		20.58					17.1		19.32				2	1421					28.84		34.85		31.73		22.02					28.1		33.97		28.52		21.92					30.03		19.13
		4	30.29	30.275	19.64	19.645			4	17.21	17.22	19.7	19.71			3	1396				4	28.56	28.54	35.1	35.015	30.93	30.915	21.87	21.86		Toc-HDO	1	27	28.54	33.3	35.015	28.36	30.915	20.74	21.86			4	30.05	30.055	19.29	19.305
			30.26		19.65					17.23		19.72			ASO	1	901	2638.67				28.52		34.93		30.9		21.85					26.93		33.21		28.23		20.71					30.06		19.32
	Toc-HDO	1	31.93	32.005	21.12	21.12		Toc-HDO	1	17.35	17.37	19.22	19.235			2	917			Toc-HDO	1	28.33	28.345	35.11	34.91	31.45	31.46	21.78	21.765			2	27.18	28.345	33.12	34.91	28.59	31.46	20.63	21.765		ASO	1	29.97	30.03	19.08	19.12
			32.08		21.12					17.39		19.25				3	912					28.36		34.71		31.47		21.75					27.07		32.87		28.61		20.58			25 mg/kg		30.09		19.16
		2	31.7	31.795	20.31	20.39			2	16.81	16.8	18.69	18.685		Toc-HDO	1	382	1480.67			2	28.95	28.925	35.3	35.145	31.64	31.64	21.98	21.995			3	27.55	28.925	32.17	35.145	28.5	31.64	19.81	21.995			2	31.06	31.035	19.66	19.715
			31.89		20.47					16.79		18.68				2	426					28.9		34.99		31.64		22.01					27.67		31.92		28.52		19.74					31.01		19.77
		3	30.92	30.945	19.76	19.8			3	17.81	17.78	19.85	19.84			3	407				3	30.11	30.115	35.64	35.57	32.8	32.76	23.09	23.105			4	28.17	30.115	32.2	35.57	27.17	32.76	19.44	23.105			3	30.73	30.695	19.49	19.495
			30.97		19.84					17.75		19.83										30.12		35.5		32.72		23.12					28.08		32		27.17		19.5					30.66		19.5
		4	30.97	30.955	20.26	20.24															4	28.86	28.87	35.33	35.48	31.65	31.62	21.87	21.88														4	30.66	30.715	19.2	19.255
			30.94		20.22			Fig.S2b		Itga4		Gapdh										28.88		35.63		31.59		21.89																30.77		19.31
								Malat1 lymph node lymphocytes		Ct	Average	Ct	Average																													Toc-HDO	1	30.68	30.78	19.14	19.145
	Fig.S2a		Dmpk		Gapdh			PBS	1	22.53	22.545	21.87	21.875																													12.5 mg/kg		30.88		19.15
	Thymic lymphocytes		Ct	Average	Ct	Average				22.56		21.88																															2	30.96	31.005	18.73	18.76
	PBS	1	29.72	29.7	20.49	20.49			2	23.01	23.015	22.23	22.23																															31.05		18.79
			29.68		20.49					23.02		22.23																															3	30.35	30.48	19.7	19.74
		2	29.73	29.72	20.3	20.3			3	22.53	22.53	22.09	22.095																															30.61		19.78
			29.71		20.3					22.53		22.1																															4	30.2	30.225	19.1	19.145
		3	29.6	29.6	20.24	20.25			4	22.92	22.915	21.95	21.94																															30.25		19.19
			29.6		20.26					22.91		21.93																														Toc-HDO	1	31.47	31.515	19.03	19.125
		4	29.73	29.71	19.96	19.96		ASO	1	22.85	22.905	22.67	22.65																													25 mg/kg		31.56		19.22
			29.69		19.96					22.96		22.63																															2	31.59	31.59	19.26	19.325
	ASO	1	30.85	31.065	19.69	19.76			2	23.37	23.36	22.6	22.62																															31.59		19.39
			31.28		19.83					23.35		22.64																															3	33.12	33.18	20.57	20.6
		2	30.93	31.115	20.33	20.315			3	23.26	23.26	22.52	22.505																															33.24		20.63
			31.3		20.3					23.26		22.49																															4	32	32.14	19.19	19.255
		3	31.85	32.01	20.88	20.81			4	23.14	23.185	22.51	22.525																															32.28		19.32
			32.17		20.74					23.23		22.54																														PBS	1	26.81	26.81	20.35	20.435
		4	31.15	31.335	20.68	20.665		Toc-HDO	1	21.84	21.88	21.25	21.24																													50 mg/kg control		26.81		20.52
			31.52		20.65					21.92		21.23																															2	26.51	26.555	20.27	20.285
	Toc-HDO	1	32.14	32.22	21.12	21.09																																						26.6		20.3
			32.3		21.06																																						3	27.7	27.705	20.12	20.14
		2	31.3	31.44	19.55	19.465																																						27.71		20.16
			31.58		19.38																																						4	28.13	28.165	21.25	21.235
		3	32.79	32.76	20.69	20.615																																						28.2		21.22
			32.73		20.54																																					ASO	1	30.18	30.225	20.04	20.045
		4	31.35	31.405	18.28	18.28																																				50 mg/kg		30.27		20.05
			31.46		18.28																																						2	30.84	30.85	20.5	20.495
																																												30.86		20.49
	Fig.S2a		Dmpk		Gapdh																																						3	30.96	31.015	21.16	21.145
	Bone marrow		Ct	Average	Ct	Average																																						31.07		21.13
	PBS	1	27.16	27.175	19.83	19.825																																					4	29.9	29.92	19.87	19.965
			27.19		19.82																																							29.94		20.06
		2	26.49	26.495	18.76	18.79																																				Toc-HDO	1	30.94	30.945	19.9	19.92
			26.5		18.82																																					50 mg/kg		30.95		19.94
		3	27.02	27.005	19.08	19.1																																					2	30.78	30.79	20.15	20.16
			26.99		19.12																																							30.8		20.17
		4	26.71	26.725	19.25	19.265																																					3	31.17	31.12	20.58	20.59
			26.74		19.28																																							31.07		20.6
	ASO	1	28.04	28.025	19.02	19.02																																					4	31.24	31.305	19.98	19.995
			28.01		19.02																																							31.37		20.01
		2	28.09	28.06	19.69	19.695
			28.03		19.7																																					Fig.S2f		Dmpk		Gapdh
		3	27.71	27.72	19.48	19.48																																				Thymic lymphocytes		Ct	Average	Ct	Average
			27.73		19.48																																					PBS	1	30.41	30.305	18.11	18.15
		4	27.54	27.525	20.22	20.23																																						30.2		18.19
			27.51		20.24																																						2	30	29.98	17.87	17.91
	Toc-HDO	1	28.61	28.625	19.6	19.61																																						29.96		17.95
			28.64		19.62																																						3	29.75	29.78	18.09	18.105
		2	29.2	29.185	19.46	19.505																																						29.81		18.12
			29.17		19.55																																						4	31.11	31.035	18.2	18.195
		3	28.81	28.825	19.67	19.67																																						30.96		18.19
			28.84		19.67																																					ASO	1	31.55	31.485	18.06	18.125
		4	29.19	29.195	19.85	19.85																																				12.5 mg/kg		31.42		18.19
			29.2		19.85																																						2	30.86	30.855	18.19	18.195
																																												30.85		18.2
																																											3	31	30.94	17.74	17.755
																																												30.88		17.77
																																											4	30.7	30.655	18.47	18.425
																																												30.61		18.38
																																										ASO	1	31.49	31.395	18.03	18.03
																																										25 mg/kg		31.3		18.03
																																											2	30.81	30.865	18.04	18.1
																																												30.92		18.16
																																											3	31.04	31.05	18.05	18.065
																																												31.06		18.08
																																											4	31.8	31.865	18.11	18.11
																																												31.93		18.11
																																										Toc-HDO	1	31.16	31.23	18.16	18.225
																																										12.5 mg/kg		31.3		18.29
																																											2	31.11	31.175	17.79	17.835
																																												31.24		17.88
																																											3	31.66	31.59	19.39	19.425
																																												31.52		19.46
																																											4	32.01	31.99	18.96	18.99
																																												31.97		19.02
																																										Toc-HDO	1	31.58	31.53	18.07	18.1
																																										25 mg/kg		31.48		18.13
																																											2	31.69	31.74	17.98	18
																																												31.79		18.02
																																											3	32.22	32.18	18.1	18.1
																																												32.14		18.1
																																											4	31.54	31.61	17.85	17.87
																																												31.68		17.89
																																										PBS	1	29.72	29.7	20.49	20.49
																																										50 mg/kg control		29.68		20.49
																																											2	29.73	29.72	20.3	20.3
																																												29.71		20.3
																																											3	29.6	29.6	20.24	20.25
																																												29.6		20.26
																																											4	29.73	29.71	19.96	19.96
																																												29.69		19.96
																																										ASO	1	30.85	31.065	19.69	19.76
																																										50 mg/kg		31.28		19.83
																																											2	30.93	31.115	20.33	20.315
																																												31.3		20.3
																																											3	31.85	32.01	20.88	20.81
																																												32.17		20.74
																																											4	31.15	31.335	20.68	20.665
																																												31.52		20.65
																																										Toc-HDO	1	32.14	32.22	21.12	21.09
																																										50 mg/kg		32.3		21.06
																																											2	31.3	31.44	19.55	19.465
																																												31.58		19.38
																																											3	32.79	32.76	20.69	20.615
																																												32.73		20.54
																																											4	31.35	31.405	18.28	18.28
																																												31.46		18.28

## Sheet: Fig. S3
	Fig.S3a		Malat1		Gapdh			Fig.S3b				Fig.S3c		Malat1		Gapdh			Fig.S3d		AF647		Fig.S3e		AF647		Fig.S3f		AF647 on DAPI		Fig.S3f		AF647 on DAPI
	EL4		Ct	Average	Ct	Average				%Live cell		Cytochalasin D		Ct	average	Ct	average		Amirolide		MFI		Dynasore		MFI		Inhibitors		%Area		Inhibitors		%Area
	PBS	1	18.55	18.59	16.31	16.32		Non treat	1	93.4783		Vehicle	1	30.29	30.28	26.07	26.075		ASO	1	5884		ASO	1	6431		ASO	1	6.15		HDO	1	1.12
	37℃		18.63		16.33				2	91.5966				30.27		26.08			0 µM	2	5945		0 µM	2	6563			1	2.57			1	0.9
		2	18.3	18.345	16.15	16.145			3	92.4051			2	28.01	28.03	24.04	24.11			3	5923			3	5972			1	6.76			1	4.36
			18.39		16.14			Vehicle	1	93.0818				28.05		24.18			0.5 µM	1	2018		50 µM	1	5120			1	4.43			1	8.26
		3	18.33	18.345	16.04	16.04			2	93.8326			3	29.27	29.295	25.82	25.855			2	2039			2	4794			1	4.39			1	7.69
			18.36		16.04				3	94.5783				29.32		25.89				3	2027			3	4925			1	1.45			1	7.67
	ASO	1	19.63	19.645	16.3	16.31		Dynasore	1	82.0755		ASO	1	30.05	30.06	24.55	24.56		1 µM	1	1566		100 µM	1	4461			1	2.25			1	2.94
	37℃		19.66		16.32			100 µM	2	63.6364				30.07		24.57				2	1496			2	4733			1	2.85			1	1.73
		2	19.54	19.545	16.29	16.27			3	79.1209			2	30.31	30.41	24.78	24.765			3	1528			3	4520			1	0.76			1	2.82
			19.55		16.25			Dynasore	1	51.0204				30.51		24.75			3 µM	1	1147		TocHDO	1	6866			1	2.97			1	4.91
		3	19.82	19.825	16.58	16.575		200 µM	2	57.8431			3	30.53	30.53	24.74	24.775			2	1178		0 µM	2	6822			1	7.28			1	4.09
			19.83		16.57				3	40				30.53		24.81				3	1153			3	6839			1	4.76			1	4.57
	Toc-HDO	1	19.71	19.805	16.61	16.66		Dynasore	1	19.6429		10 µM	1	30.97	30.965	25.48	25.525		TocHDO	1	5966		50 µM	1	5822			1	4.42			1	1.8
	37℃		19.9		16.71			300 µM	2	15.2542				30.96		25.57			0 µM	2	5636			2	5842			1	3.34			1	2.67
		2	19.54	19.55	16.54	16.55			3	15			2	28.35	28.415	22.89	22.87			3	5741			3	5839			1	3.98			1	2.04
			19.56		16.56									28.48		22.85			0.5 µM	1	2199		100 µM	1	5263			1	0.07			1	2.79
		3	19.16	19.165	16.1	16.12							3	30	30.07	24.48	24.43			2	2065			2	5047		ASO	2	2.13		HDO	2	1.06
			19.17		16.14									30.14		24.38				3	2097			3	5132		Amiloride	2	1.7		Amiloride	2	1
	PBS	1	22.56	22.545	21.57	21.6						Toc-HDO	1	29.58	29.635	24.21	24.195		1 µM	1	1665							2	1.06			2	1.04
	4℃		22.53		21.63									29.69		24.18				2	1555							2	2.44			2	1.06
		2	26.97	26.94	25.54	25.545							2	30.08	30.025	24.61	24.655			3	1603							2	1.37			2	0.59
			26.91		25.55									29.97		24.7			3 µM	1	1250							2	1.6			2	1.53
		3	22.81	22.815	21.72	21.73							3	30.89	30.91	25.29	25.37			2	952							2	1.83			2	1.56
			22.82		21.74									30.93		25.45				3	1081							2	4.91			2	0.85
	ASO	1	22.53	22.54	21.48	21.495						10 µM	1	30.36	30.375	24.94	24.935											2	2.12			2	0.72
	4℃		22.55		21.51									30.39		24.93												2	1.5			2	1.16
		2	22.4	22.375	21.49	21.505							2	29.77	29.81	24.22	24.19											2	1.27			2	1.59
			22.35		21.52									29.85		24.16												2	0.98			2	0.86
		3	21.75	21.72	20.65	20.64							3	30.26	30.235	24.45	24.485											2	1.5			2	1.03
			21.69		20.63									30.21		24.52												2	1.57			2	0.89
	Toc-HDO	1	21.81	21.77	20.53	20.545						Vehicle	1	17.96	17.97	17.72	17.74											2	2.15			2	1.47
	4℃		21.73		20.56							for 20 µM		17.98		17.76												2	1.19			2	1.59
		2	22.37	22.37	21.32	21.34							2	17.77	17.75	17.22	17.225										ASO	3	1.34		HDO	3	1.02
			22.37		21.36									17.73		17.23											Dynasore	3	0.9		Dynasore	3	0.46
		3	24.6	24.575	23.08	23.085							3	17.76	17.76	17.26	17.255											3	1.93			3	1.38
			24.55		23.09									17.76		17.25												3	2.79			3	2.13
												ASO	1	19.46	19.49	17.51	17.51											3	2.32			3	1.94
												20 µM		19.52		17.51												3	2.22			3	1.56
													2	19.75	19.79	18.02	18.03											3	1.1			3	1.01
														19.83		18.04												3	1.3			3	0.86
													3	20.45	20.48	18.13	18.14											3	1.11			3	0.65
														20.51		18.15												3	0.69			3	1.29
												Toc-HDO	1	19.81	19.82	17.97	17.955											3	1.67			3	0.84
												20 µM		19.83		17.94												3	2.13			3	1.32
													2	19.79	19.825	17.77	17.77											3	1.78			3	0.77
														19.86		17.77												3	1.6			3	1.08
													3	19.81	19.815	17.67	17.695											3	0.9			3	0.54
														19.82		17.72												3	1.04			3	0.78
																											ASO	4	2.16		HDO	4	9.02
																											Chlorpromazine	4	2.71		Chlorpromazine	4	6.05
																												4	6.27			4	1.53
																												4	3.42			4	6.95
																												4	6.09			4	0.72
																												4	5.16			4	0.48
																												4	1.14			4	7.79
																												4	1.9			4	1.68
																												4	1.2			4	2.59
																												4	0.98			4	2.94
																												4	2.24			4	3.33
																												4	5.33			4	1.92
																												4	5.19			4	1.29
																												4	2.74			4	2.02
																												4	2.28			4	2.01
																												4	1.64			4	4.47
																											ASO	5	2.92		HDO	5	2.29
																											Filipin	5	1.81		Filipin	5	1.78
																												5	1.99			5	1.94
																												5	3.77			5	2.04
																												5	4.51			5	1.82
																												5	3.23			5	2.23
																												5	2.2			5	2.01
																												5	5.45			5	2.29
																												5	4.79			5	3.41
																												5	3.33			5	3.14
																												5	2.38			5	2.98
																												5	5.56			5	2.51
																												5	5.07			5	1.98
																												5	1.18			5	3.43
																												5	1.53			5	3.33
																												5	1.56			5	2.37
																											ASO	6	1.78		HDO	6	1.5
																											CytochalasinD	6	2.24		CytochalasinD	6	1.32
																												6	2.5			6	1.5
																												6	2.73			6	1.81
																												6	2.42			6	2.42
																												6	2.38			6	1.52
																												6	3.62			6	1.47
																												6	1.34			6	1.02
																												6	1.37			6	1.5
																												6	3.71			6	2.03
																												6	3.59			6	2.57
																												6	2.54			6	2.37
																												6	4.29			6	1.83
																												6	2.64			6	1.97
																												6	1.64			6	1.5
																												6	1.04			6	2.03

## Sheet: Fig. S5
	Fig.S5a		Stat3		Gapdh			Fig.S5b		Intensity
	Jurkat cells		Ct	average	Ct	average				STAT3	GAPDH	STAT3/GAPDH
	PBS	1	22.1	22.09	16.74	16.765		Gel_1	PBS	3438.41	8397.23	0.409469
			22.08		16.79				PBS	4218.76	10711.8	0.393841
		2	21.84	21.905	16.38	16.47			ASO	2258.23	11066.4	0.204062
			21.97		16.56				ASO	2493.11	8620.83	0.289197
		3	21.85	21.88	16.32	16.36			HDO	1763.9	9946.7	0.177335
			21.91		16.4				HDO	1837.22	9762.86	0.188185
	ASO	1	22	22.11	16.57	16.52		Gel_2	PBS	4541.29	16022.2	0.283438
	100 nM		22.22		16.47				PBS	4546.3	12754.8	0.356438
		2	21.86	21.965	16.56	16.57			PBS	4203.96	19093.5	0.220178
			22.07		16.58				ASO	2071.18	13340	0.155261
		3	22.16	22.215	16.52	16.37			ASO	2525.55	13585.3	0.185903
			22.27		16.22				ASO	2659.63	13144.6	0.202337
	ASO	1	22.82	22.895	16.37	16.3			HDO	2910.35	22260.7	0.130739
	1 µM		22.97		16.23				HDO	2373.49	20671	0.114822
		2	23.24	23.265	16.92	16.755			HDO	1890.85	16470.6	0.114802
			23.29		16.59
		3	22.88	22.91	16.74	16.515
			22.94		16.29
	Toc-HDO	1	22.17	22.15	16.3	16.335
	100 nM		22.13		16.37
		2	22.01	22.03	16.23	16.26
			22.05		16.29
		3	21.94	21.945	16.22	16.25
			21.95		16.28
	Toc-HDO	1	23.17	23.17	16.08	16.1
	1 µM		23.17		16.12
		2	23.57	23.54	16.29	16.405
			23.51		16.52
		3	23.21	23.345	16.55	16.56
			23.48		16.57

## Sheet: Fig. S6
	Fig.S6a				Fig.S6b		IFNγ				Fig.S6c				Fig.S6d	PBS				ASO				HDO				TCD
	Itga4		%Viability		Itga4		OD450-OD570		Average		GVHD		Survival (days)		Score	1	2	3	4	1	2	3	4	1	2	3	4	1	2	3
	PBS	1	85.7		PBS	1	0.461	0.485	0.473		PBS	1	75		Day 0	0	0	0	0	0	0	0	0	0	0	0	0	0	0	0
		2	86.7			2	0.444	0.495	0.4695			2	7		Day 1	0	0	0	0	0	0	0	0	0	0	0	0	0	0	0
		3	85.5			3	0.437	0.533	0.485			3	26		Day 2	0	0	0	0	0	0	0	0	0	0	0	0	0	0	0
	ASO	1	88.5		ASO	1	0.484	0.58	0.532			4	75		Day 3	0	0	0	0	0	0	0	0	0	0	0	0	0	0	0
		2	86.4			2	0.447	0.551	0.499		ASO	1	9		Day 4	0	0	0	0	0	0	0	0	0	0	0	0	0	0	0
		3	87.4			3	0.479	0.492	0.4855			2	7		Day 5	0	0	0	0	0	0	0	0	0	0	0	0	0	0	0
	Toc-HDO	1	88		Toc-HDO	1	0.478	0.615	0.5465			3	8		Day 6	1	2	0	0	2	3	3	2	0	0	0	0	0	0	0
		2	89.1			2	0.454	0.594	0.524			4	17		Day 7	3		3	4	3		5	4	0	0	0	0	1	0	3
		3	89.9			3	0.467	0.583	0.525		HDO	1	75		Day 8	6		4	5	6			4	0	1	0	1	0	0	5
												2	75		Day 9	3		5	4				4	1	1	0	1	0	0	2
	Fig.S6a				Fig.S6b		TNFα					3	75		Day 10	2		4	2				2	1	1	0	1	0	0	2
	Malat1		%Viability		Itga4		OD450-OD570		Average			4	14		Day 11	2		2	2				1	1	1	0	1	0	0	2
	PBS	1	85.7		PBS	1	0.842	0.851	0.8465		TCD	1	75		Day 12	3		3	3				2	0	1	0	1	0	0	3
		2	86.7			2	0.846	0.848	0.847			2	75		Day 13	1		1	1				1	0	0	0	2	0	0	2
		3	85.5			3	0.88	0.888	0.884			3	75		Day 14	1		1	1				1	0	0	0		0	0	2
	ASO	1	89.2		ASO	1	0.845	0.828	0.8365						Day 15	1		1	1				1	0	0	0		0	0	2
		2	88.7			2	0.89	0.849	0.8695						Day 16	1		1	1				1	0	0	0		0	0	2
		3	87.4			3	0.883	0.876	0.8795						Maximum	6	2	5	5	6	3	5	4	1	1	0	2	1	0	0
	Toc-HDO	1	89.5		Toc-HDO	1	0.932	0.96	0.946
		2	90			2	0.951	0.973	0.962
		3	92			3	0.964	0.981	0.9725
					Fig.S6b		IFNγ
					Malat1		OD450-OD570		Average
					PBS	1	0.62	0.664	0.642
						2	0.601	0.655	0.628
						3	0.717	0.777	0.747
					ASO	1	0.593	0.63	0.6115
						2	0.573	0.621	0.597
						3	0.653	0.705	0.679
					Toc-HDO	1	0.553	0.584	0.5685
						2	0.63	0.651	0.6405
						3	0.681	0.716	0.6985
					Fig.S6b		TNFα
					Malat1		OD450-OD570		Average
					PBS	1	0.699	0.851	0.775
						2	0.837	0.85	0.8435
						3	0.906	0.887	0.8965
					ASO	1	0.885	0.905	0.895
						2	0.845	0.878	0.8615
						3	0.914	0.93	0.922
					Toc-HDO	1	0.879	0.84	0.8595
						2	0.886	0.883	0.8845
						3	0.898	0.894	0.896
